# Supplementary material for: Primary Cilium-Dependent Signaling Mechanisms
Source: Int J Mol Sci. 2017 Oct 28;18(11):2272. doi: 10.3390/ijms18112272 (PMC5713242; doi:10.3390/ijms18112272)
Supplement: Supplementary file 1 [file ijms-18-02272-s001.zip]

Archive with 1 entries (1 files):
- VideoAbstract.mp4
